# Supplementary material for: Serum Neurofilament Light Chain and Glial Fibrillary Acidic Protein as Differential Biomarkers of Response to Dimethyl Fumarate and Ocrelizumab in Multiple Sclerosis
Source: Int J Mol Sci. 2026 Jan 31;27(3):1441. doi: 10.3390/ijms27031441 (PMC12897660; doi:10.3390/ijms27031441)
Supplement: Supplementary file 1 [file ijms-27-01441-s001.zip]

Archive with 1 entries (1 files):
- Supplemetary data-rev.pdf
